# Supplementary material for: Building a multipurpose insertional mutant library for forward and reverse genetics in Chlamydomonas
Source: Plant Methods. 2017 May 15;13:36. doi: 10.1186/s13007-017-0183-5 (PMC5430608; doi:10.1186/s13007-017-0183-5)
Supplement: Supplementary file 2 — Additional file 2: Table S1. List of genes for insertional mutants screening and PCR identified insertion loci from super libraries. [file 13007_2017_183_MOESM2_ESM.xlsx]

## Sheet: Supplemental table 1
Genes	Accession	Description in JGI 5.5	Insertion loci identified by PCR
POC2	Cre10.g436000	POLYCYSTIN-RELATED	1st exon; 2nd intron
SQD1	Cre16.g656400	UDP-sulfoquinovose synthase	N.A.
SQD2	Cre01.g038550	Sulfolipid synthase	3′UTR
AMYB1	Cre06.g307150	Beta-amylase	5′UTR; 3′UTR (2)
SSS2	Cre03.g185250	Soluble starch synthase II	1st intron; 2nd intron (2)
MOT47	Cre17.g739850	Predicted protein	N.A.
Pontin	Cre09.g414050	RUVB-RELATED REPTIN AND PONTIN	3′UTR
Reptin	Cre10.g442700	RUVB-RELATED REPTIN AND PONTIN	Promoter
CDPK3	Cre01.g009500	Protein kinase domain (Pkinase)	2nd intron
FAP164	Cre17.g735350	Flagellar Associated Protein	2nd intron
FAP215	Cre03.g180450	5'-nucleotidase and Flagellar Associated Protein	13th intron
FAP249	Cre17.g746697	Flagellar Associated Protein	5′UTR
FAL15	Cre12.g495250	Similar to Flagellar Associated Protein FAP31	N.A.
FAP208	Cre11.g482001	ANKYRIN REPEAT-CONTAINING PROTEIN	22nd exon
Chlredraft_182811	Cre03.g173900	MAHOGUNIN	N.A.
Chlredraft_193207	Cre16.g649150	Zinc finger, C3HC4 type (RING finger) (zf-C3HC4_3)	N.A.
CUL3	Cre17.g734400	Ubiquitin ligase SCF complex subunit Cullin	3′UTR
MMP3	Cre09.g393700	Matrix metalloproteinase	N.A.
PDCD6	Cre03.g200050	Ca2+-binding protein, EF-Hand protein superfamily	2nd intron; 4th intron; 5′UTR; 3′UTR; promoter
RAB1	Cre12.g560150	Small Rab-related GTPase	N.A.
SNF7	Cre06.g282200	Subunit of the ESCRT-III complex, SNF homolog	N.A.
UBC2	Cre05.g247600	Ubiquitin-conjugating enzyme E2	N.A.
VPS23	Cre07.g351050	Subunit of the ESCRT-I complex	N.A.
VPS25	Cre02.g076400	Subunit of ESCRT-II complex	N.A.
VPS37	Cre08.g362550	Subunit of the ESCRT-I complex	2nd intron
VPS4	Cre02.g079300	AAA-ATPase of VPS4/SKD1 family	3′UTR; 8th intron; 4th exon; 4th intron; 3rd intron; promoter
VPS46	Cre03.g188500	Subunit of the ESCRT-III complex	N.A.
UBA1	Cre09.g386400	Ubiquitin-activating enzyme E1	3′UTR
IFT139	Cre06.g268800	Intraflagellar transport protein 139	22nd intron; 2nd exon; 10th intron
IFT25	Cre10.g450350	Intraflagellar transport protein 25	1st exon; 3rd intron
IFT22	Cre01.g039200	Intraflagellar transport protein 22	4th exon
IFT27	Cre01.g047950	Intraflagellar transport protein 27	N.A.
IFT81	Cre17.g723600	Intraflagellar transport protein 81	3′UTR; promoter
ACX2	Cre12.g519100	ACETYL-COENZYME A CARBOXYLASE CARBOXYL TRANSFERASE SUBUNIT ALPHA, CHLOROPLASTIC	N.A.
CMP2	Cre08.g359350	Carbamoyl-phosphate synthase L chain, N-terminal domain (CPSase_L_chain) // Biotin carboxylase C-terminal domain (Biotin_carb_C) // ATP-grasp domain (ATP-grasp_4)	N.A.
MAS1	Cre03.g144807	Malate synthase	N.A.
PEPC2	Cre03.g171950	Phosphoenolpyruvate carboxylase	3′UTR; 19th exon
STA4	Cre12.g552200	Starch phosphorylase	N.A.
ISA3	Cre03.g207713	Isoamylase,Starch debranching enzyme	N.A.
MLDP1	Cre09.g405500	major lipid droplet protein	N.A.
SKP1	Cre12.g501200	E3 ubiquitin ligase, SKP1 homolog	3′UTR (2)
PKD2	Cre17.g715300	Polycystin cation channel protein 2	3rd exon; 11th exon
PHT1	Cre03.g199000	Phototropin	N.A.
PKHD1-1	Cre07.g340450	Polycystic kidney and hepatic disease 1 (autosomal recessive)-like 1	4th exon
RYR1	Cre16.g665450	Ryanodine-inositol 1,4,5-triphosphate receptor Ca2+ channel	22nd exon; 17th intron
BMT1	Cre12.g516550	Beta-1,4-mannosyltransferase	N.A.
MAN1	Cre07.g336600	Alpha-1,2-mannosidase	Promoter; 7th exon
OST3	Cre16.g675602	DOLICHYL-DIPHOSPHOOLIGOSACCHARIDE--PROTEIN GLYCOSYLTRANSFERASE-RELATED	N.A.
MAPK5	Cre13.g607300	Mitogen-Activated Protein Kinase	3rd intron
XYLT	Cre09.g391282	Glycoprotein 2-beta-D-xylosyltransferase / Beta-1,2-xylosyltransferase	6th intron; 7th intron
TRP5	Cre09.g398400	Transient receptor potential ion channel protein	10th intron; 5′UTR
CRX	Cre03.g202950	EF-HAND CALCIUM-BINDING DOMAIN CONTAINING PROTEIN	2nd intron; 3rd intron
CAS1	Cre12.g497300	Rhodanese-like Ca-sensing receptor	Promoter; 5′UTR
TEF22	Cre12.g546500	Predicted protein	N.A.
FRE2	Cre05.g241400	Ferric-chelate reductase (NADH) / NADH:Fe(3+)-EDTA reductase	5′UTR
FPN1	Cre16.g687000	PROTEIN FPN-1.2LinksB M	N.A.
PCYA1	Cre13.g587100	Phycocyanobilin ferredoxin oxidoreductase-like protein	4th intron
VPS60	Cre13.g577950	Subunit of the ESCRT-III complex	3rd intron; 4th exon
RABB1	Cre09.g390763	Small Rab-related GTPase	Promoter
MOT6	Cre03.g197500	Predicted protein	5′UTR
RJL1	Cre02.g144350	Small Rab-related GTPase	5′UTR
