# Supplementary material for: Building a multipurpose insertional mutant library for forward and reverse genetics in Chlamydomonas
Source: Plant Methods. 2017 May 15;13:36. doi: 10.1186/s13007-017-0183-5 (PMC5430608; doi:10.1186/s13007-017-0183-5)
Supplement: Supplementary file 3 — Additional file 3: Table S2. List of primers used in plasmid construction, RESDA-PCR, Realtime-PCR, and library screening. [file 13007_2017_183_MOESM3_ESM.xlsx]

## Sheet: Primers
Primer Name	Primer Sequence (5’ to 3’)	Description	Accession
IFT46-F	GGAATTCCATATGTGTGCTCCAATGACCAAAGAGATAGGACAT	Primer used to amplify genomic DNA of IFT46 gene; The NdeI restriction site is in bold
IFT46-R	ATAGATATCCAAGCCCAGCACATCCGCGC	Primer used to amplify genomic DNA of IFT46 gene; The EcoRV restriction site is in bold;
CA-R	CTGGAAGTGTCATAGCGCAAGAAAGGATGCTGCATGTGCACAGTCAC	Primer used to amplify PSAD 3’UTR
CA-F	GAAGGCCTTTAGATCTCAGCAGCT	Primer used to amplify PSAD 3’UTR; The StuI restriction site is in bold
CB-F	GTGACTGTGCACATGCAGCATCCTTTCTTGCGCTATGACACTTCCAG	Primer used to amplify aphVII
CB-R	CGGGGTACCCGCTTCAAATAC	Primer used to amplify aphVII; The KpnI restriction site is in bold;
F-Spe-F	CTAGTTCCATTTGCAGGATGTTCGATAATTAGCTGATAAAAAGCGGAGGAGTTTTGCAA	Oligonucleotide used to synthesize forward splicing donar sequence
F-Hind-F	TTTTGTTGGTTGTAACGATCTGTCGCCAACGGTGAGCTTGA	Oligonucleotide used to synthesize forward splicing donar sequence
F-Hind-R	AGCTTCAAGCTCACCGTTGGCGACAGATCGTTACAACCAACAAAATTGCAAAACTCCTC	Oligonucleotide used to synthesize forward splicing donar sequence
F-Spe-R	CGCTTTTTATCAGCTAATTATCGAACATCCTGCAAATGGAA	Oligonucleotide used to synthesize forward splicing donar sequence
R-Nco-F	TTTGTTGGTTGTAACGATCTGTCGCCAACGGTGAGCTTGC	Oligonucleotide used to synthesize reverse splicing donar sequence
R-Nco-R	CATGGCAAGCTCACCGTTGGCGACAGATCGTTACAACCAACAAAATTGCAAAACTCCTC	Oligonucleotide used to synthesize reverse splicing donar sequence
R-Cla-F	CGATTCCATTTGCAGGATGTTCGATAATTAGCTGATAAAAAGCGGAGGAGTTTTGCAAT	Oligonucleotide used to synthesize reverse splicing donar sequence
R-Cla-R	CGCTTTTTATCAGCTAATTATCGAACATCCTGCAAATGGAAT	Oligonucleotide used to synthesize reverse splicing donar sequence
DegAluI	CCAGTGAGCAGAGTGACGIIIIINNSWCAGCTT	Degenerated primer used in RESDA-PCR
DegPstI	CCAGTGAGCAGAGTGACGIIIIINNSCTGCAGW	Degenerated primer used in RESDA-PCR
DegSacII	CCAGTGAGCAGAGTGACGIIIIINNSCCGCGGW	Degenerated primer used in RESDA-PCR
DegTaqI	CCAGTGAGCAGAGTGACGIIIIINNSWGTCGAA	Degenerated primer used in RESDA-PCR;
Q0	CCAGTGAGCAGAGTGACG	Primer used in the second round of RESDA-PCR;
For1	TTTCCGCCTGCAGACCGACGT	Forward nested specific primer for first round of RESDA-PCR
For2	CCGGGGGCGAAGCTTGGTACC	Forward nested specific primer for second round of RESDA-PCR
Rev1	CGCCATCTTCAACCACAACCCAC	Reverse nested specific primer for first round of RESDA-PCR
Rev2	CAGGGCTCTCAGGGCGTCGTC	Reverse nested specific primer for second round of RESDA-PCR
CBLP-F	TGCTGTGGGACCTGGCTGA	Realtime-PCR primer of gene CBLP. The product corresponds to 193 bp transcript from 4th exon to 5th exon
CBLP-R	GCCTTCTTGCTGGTGATGTTG	Realtime-PCR primer of gene CBLP. The product corresponds to 193 bp transcript from 4th exon to 5th exon
LRT005-F	TACATCTGGGAGTTTGAATCGG	Realtime-PCR primer of gene FAP215. The product corresponds to 124 bp transcript from 11th exon to 13th exon
LRT006-R	ACACCTTGCATTGCGTGAATA	Realtime-PCR primer of gene FAP215. The product corresponds to 124 bp transcript from 11th exon to 13th exon
LRT017-F	ACAAGGTGGCGGTCAAGGA	Realtime-PCR primer of gene FAP215. The product corresponds to 141 bp transcript from 12th exon to 14th exon
LRT018-R	GGACACGCAACTGAATGAAGTG	Realtime-PCR primer of gene FAP215. The product corresponds to 141 bp transcript from 12th exon to 14th exon
LRT033-F	AGGCTGGATAGGCATTCTGG	Realtime-PCR primer of gene FAP164. The product corresponds to 141 bp transcript from 12th exon to 14th exon
LRT034-R	CGCACGCATACTTGGGTCTT	Realtime-PCR primer of gene FAP164. The product corresponds to 141 bp transcript from 12th exon to 14th exon
LRT045-F	GGCTGTACTACACGGCCAATG	Realtime-PCR primer of gene POC2. The product corresponds to 237 bp transcript from 2nd exon to 3rd exon
LRT046-R	CGATGACGCTGCTCTTTCC	Realtime-PCR primer of gene POC2. The product corresponds to 237 bp transcript from 2nd exon to 3rd exon
LRT047-F	CTGGCACTTGGACCACCTCA	Realtime-PCR primer of gene POC2. The product corresponds to 210 bp transcript from 11th exon to 13th exon
LRT048-R	ACGAACACGTCGGCGTCTGT	Realtime-PCR primer of gene POC2. The product corresponds to 210 bp transcript from 11th exon to 13th exon
LGR06	GGCGAAGCTTGGTACCGCTA	cassette-specific primer at the junction between PSAD and RBL12
LGL03	TCGGAACGACGACAAGAAGC	cassette-specific primer annealing to the PSAD
001-F	AACCAAAGACATATTGGGTATAAGGA	Target gene-specific primer of gene FAP164	Cre17.g735350
002-F	GCGAAAGGAATACCGCATCA	Target gene-specific primer of gene FAP164	Cre17.g735350
003-F	ACCCTTTGAACTTGGACGCTT	Target gene-specific primer of gene FAP164	Cre17.g735350
004-F	ATGCTTGACAACGGAGTGGC	Target gene-specific primer of gene FAP164	Cre17.g735350
005-R	GATGATGCGGTATTCCTTTCG	Target gene-specific primer of gene FAP164	Cre17.g735350
006-R	GCGTCCAAGTTCAAAGGGTCT	Target gene-specific primer of gene FAP164	Cre17.g735350
007-R	CCTAGTCTGCATTGCTAGTTAGAACG	Target gene-specific primer of gene FAP164	Cre17.g735350
008-R	AAGATACGAGCACTGGACAACG	Target gene-specific primer of gene FAP164	Cre17.g735350
009-F	CACCTGATTCCGAGCCAACA	Target gene-specific primer of gene FAP208	Cre11.g482001
010-F	TCCTTGACCGCTTGACCTTC	Target gene-specific primer of gene FAP208	Cre11.g482001
011-F	GCAGTCAAAGAAGTAGGGAGAACA	Target gene-specific primer of gene FAP208	Cre11.g482001
012-F	CGTCTACCATTTCCTGAACCAA	Target gene-specific primer of gene FAP208	Cre11.g482001
013-F	GGAGACTGCCACAAACGACG	Target gene-specific primer of gene FAP208	Cre11.g482001
014-F	GCTCCTGGTAGCACTGTCGC	Target gene-specific primer of gene FAP208	Cre11.g482001
015-F	CAGGCTACGGCGATGTGATT	Target gene-specific primer of gene FAP208	Cre11.g482001
016-R	CTTCACAAGACTCTGTCAAGCAAA	Target gene-specific primer of gene FAP208	Cre11.g482001
017-R	CCTCGGCTTTCTTGTTAGCG	Target gene-specific primer of gene FAP208	Cre11.g482001
018-R	TGTTCTCCCTACTTCTTTGACTGC	Target gene-specific primer of gene FAP208	Cre11.g482001
019-R	GTGATTGGTTCAGGAAATGGTAG	Target gene-specific primer of gene FAP208	Cre11.g482001
020-R	GGTTTGCACGCATGAAATAGTA	Target gene-specific primer of gene FAP208	Cre11.g482001
021-R	TCCCTCACCCATCCACCTCT	Target gene-specific primer of gene FAP208	Cre11.g482001
022-R	GATTTAGGACAGACCCCATTGC	Target gene-specific primer of gene FAP208	Cre11.g482001
023-R	CAATCACATCGCCGTAGCCT	Target gene-specific primer of gene FAP208	Cre11.g482001
024-R	CACGCAAGACTGCTTTACCC	Target gene-specific primer of gene FAP208	Cre11.g482001
025-F	AGGATTTAGGACAGACCCCATT	Target gene-specific primer of gene FAP208	Cre11.g482001
026-F	TTGATTATTTCTTCCCACTCGC	Target gene-specific primer of gene FAP208	Cre11.g482001
027-F	GGCATGTTTCAGCTTCTAGTTCTC	Target gene-specific primer of gene PDCD6	Cre03.g200050
028-F	CGCCCATCTGTCCTCTTCTC	Target gene-specific primer of gene PDCD6	Cre03.g200050
029-F	GCACAGGTAATGGCGATGAA	Target gene-specific primer of gene PDCD6	Cre03.g200050
030-R	CTGCAGTTCCTTTACCGTATCCT	Target gene-specific primer of gene PDCD6	Cre03.g200050
031-R	TAGCGTGGTACAGCGGAAAA	Target gene-specific primer of gene PDCD6	Cre03.g200050
032-R	CCCGCTCACTTGTTGGATGTT	Target gene-specific primer of gene PDCD6	Cre03.g200050
050-F	TACGCCCGCTGTAAATGACC	Target gene-specific primer of gene VPS4	Cre02.g079300
051-F	CCCATCTTCAGGAGGACAACA	Target gene-specific primer of gene VPS4	Cre02.g079300
052-F	TACGGGGCTAGATATTGGTTTCG	Target gene-specific primer of gene VPS4	Cre02.g079300
053-F	GCTTCAGCGGCAGTGACATC	Target gene-specific primer of gene VPS4	Cre02.g079300
054-F	CCCTGATAGCATGTGATGGCT	Target gene-specific primer of gene VPS4	Cre02.g079300
055-R	ACATAGGCTCGTAGCACAAAGG	Target gene-specific primer of gene VPS4	Cre02.g079300
056-R	TGAGGTTGTTGGGCGTATCG	Target gene-specific primer of gene VPS4	Cre02.g079300
057-R	TCACCCAGCCACTTGGACAC	Target gene-specific primer of gene VPS4	Cre02.g079300
058-R	CGTTTACGCCTTTCAGGTATTCA	Target gene-specific primer of gene VPS4	Cre02.g079300
059-F	GCCACGGTTAGTCGGTGTTT	Target gene-specific primer of gene FAP249	Cre17.g746697
060-F	CCCTTGAAGCATTTACAGATAGAAC	Target gene-specific primer of gene FAP249	Cre17.g746697
061-F	GGTCAATGGACTTGCCGTAAT	Target gene-specific primer of gene FAP249	Cre17.g746697
062-F	TCTTGACTCCGCCTGACCTC	Target gene-specific primer of gene FAP249	Cre17.g746697
063-F	CGTTGTTTGTCCTCTGACTCCC	Target gene-specific primer of gene FAP249	Cre17.g746697
064-F	CCTGCTGTCTAGTTCGCTACACTT	Target gene-specific primer of gene FAP249	Cre17.g746697
065-F	GGGTTCCATTTGTGGGCTATT	Target gene-specific primer of gene FAP249	Cre17.g746697
066-F	CTGCCTGCTCAACCAACCCT	Target gene-specific primer of gene FAP249	Cre17.g746697
067-R	CGCTCTACTACCAATGACCCTACAA	Target gene-specific primer of gene FAP249	Cre17.g746697
068-R	TGCATTGGGTTCGGTTTAGC	Target gene-specific primer of gene FAP249	Cre17.g746697
069-R	AATAGCCCACAAATGGAACCC	Target gene-specific primer of gene FAP249	Cre17.g746697
070-R	AGTCGTAGGCAGGTCGGAGG	Target gene-specific primer of gene FAP249	Cre17.g746697
071-R	CAGCACAAAGGGGCTCCAAG	Target gene-specific primer of gene FAP249	Cre17.g746697
072-R	GTGCATGGGGATCGCAGACT	Target gene-specific primer of gene FAP249	Cre17.g746697
073-R	TGAGCACAACGAAAGCAACAC	Target gene-specific primer of gene FAP249	Cre17.g746697
074-R	GACAGGTGAACGAGGATACGG	Target gene-specific primer of gene FAP249	Cre17.g746697
075-F	GCAGATACGAGGATGGGATGG	Target gene-specific primer of gene FAL15	Cre12.g495250
076-F	CGGCTCGTGGAGACATCAAA	Target gene-specific primer of gene FAL15	Cre12.g495250
077-F	CGCCCTACCACTACGTGATCT	Target gene-specific primer of gene FAL15	Cre12.g495250
078-F	CTGTGGCACTTCTGAACTCTTACG	Target gene-specific primer of gene FAL15	Cre12.g495250
079-F	ACACCAGACTTCCCGTGATCG	Target gene-specific primer of gene FAL15	Cre12.g495250
080-F	TCGGTTTAGTTTGGGCTGGTA	Target gene-specific primer of gene FAL15	Cre12.g495250
081-F	TGTGATTGTGGCCTGCAAAT	Target gene-specific primer of gene FAL15	Cre12.g495250
082-R	GCCGCATTGATGTTGGACTC	Target gene-specific primer of gene FAL15	Cre12.g495250
083-R	GGAGGCAAGTAGGTGGTCGG	Target gene-specific primer of gene FAL15	Cre12.g495250
084-R	TGATTTCACCAGTCCGTACAATG	Target gene-specific primer of gene FAL15	Cre12.g495250
085-R	ACCAGCCCAAACTAAACCGA	Target gene-specific primer of gene FAL15	Cre12.g495250
086-R	GCATTTGCAGGCCACAATCA	Target gene-specific primer of gene FAL15	Cre12.g495250
087-R	GCTCGCAGACAAGCCATACAAC	Target gene-specific primer of gene FAL15	Cre12.g495250
088-F	TGGTGGCATCCTGTATGTTTATC	Target gene-specific primer of gene FAP215	Cre03.g180450
089-F	AAGTCCCCGCTTTGTTTCTAAC	Target gene-specific primer of gene FAP215	Cre03.g180450
090-F	GGTGAGTGCGGGAGTAGAGG	Target gene-specific primer of gene FAP215	Cre03.g180450
091-F	CACCACGGACCCCAAGATGT	Target gene-specific primer of gene FAP215	Cre03.g180450
092-F	GTGCTACGAACGCTACCAAATG	Target gene-specific primer of gene FAP215	Cre03.g180450
093-F	GTCTGGCTTTATTTTCCCTTGTT	Target gene-specific primer of gene FAP215	Cre03.g180450
094-R	TGAATCCCTACGTTGAAGTGGA	Target gene-specific primer of gene FAP215	Cre03.g180450
095-R	TCGTTTCGAGTTTCAAGTCCG	Target gene-specific primer of gene FAP215	Cre03.g180450
096-R	CCACGCACTTCTGCTGTTGTCT	Target gene-specific primer of gene FAP215	Cre03.g180450
097-R	GAACTTCACGCCCGACACCT	Target gene-specific primer of gene FAP215	Cre03.g180450
098-R	GGCAGAACAAGGGAAAATAAAGC	Target gene-specific primer of gene FAP215	Cre03.g180450
099-R	CAAGAAGAGCAATGTCGTGGAGT	Target gene-specific primer of gene FAP215	Cre03.g180450
100-F	AAACGAGTGTCTCAAGAACCAAAA	Target gene-specific primer of gene VPS46	Cre03.g188500
101-F	GGCAGTGAAATGCGAGAAAGA	Target gene-specific primer of gene VPS46	Cre03.g188500
102-F	GGGGAATGGGCTTGAGGAAC	Target gene-specific primer of gene VPS46	Cre03.g188500
103-R	GACACGCTGTAACTCATCACGAA	Target gene-specific primer of gene VPS46	Cre03.g188500
104-R	GGGTTGATGCGGGACAGTTTA	Target gene-specific primer of gene VPS46	Cre03.g188500
105-R	CGCAGCAATGCCTTCACAAC	Target gene-specific primer of gene VPS46	Cre03.g188500
122-F	GGTCAGTAGTAGGACGGAGTTGC	Target gene-specific primer of gene PKD2	Cre17.g715300
123-F	GTAGAGGCGGAATGCGAACC	Target gene-specific primer of gene PKD2	Cre17.g715300
124-F	GGGTCATTGGCTGTTGTCTGT	Target gene-specific primer of gene PKD2	Cre17.g715300
125-F	AGGGGATGACACTGAAAATGACT	Target gene-specific primer of gene PKD2	Cre17.g715300
126-F	CAGAACTACACCTTCCCCAACG	Target gene-specific primer of gene PKD2	Cre17.g715300
127-F	ACAATAGCCCCGTCATTAGTTCC	Target gene-specific primer of gene PKD2	Cre17.g715300
128-F	TTGCTCATCTACTTGTTTATGCTCC	Target gene-specific primer of gene PKD2	Cre17.g715300
129-F	GACGCCATCAACACCTGCTT	Target gene-specific primer of gene PKD2	Cre17.g715300
130-F	GTGCCTGACGACTACGACGAG	Target gene-specific primer of gene PKD2	Cre17.g715300
131-R	CGCATTCTTCTTGCTCCTCC	Target gene-specific primer of gene PKD2	Cre17.g715300
132-R	CCGTAACAGACAACAGCCAATG	Target gene-specific primer of gene PKD2	Cre17.g715300
133-R	GCTGTTGGCATAGGTCCAGAAAT	Target gene-specific primer of gene PKD2	Cre17.g715300
134-R	TGGGGAAGGTGTAGTTCTGGTAG	Target gene-specific primer of gene PKD2	Cre17.g715300
135-R	CGGAACTAATGACGGGGCTAT	Target gene-specific primer of gene PKD2	Cre17.g715300
136-R	CAGCCAGGAGCATAAACAAGTAGA	Target gene-specific primer of gene PKD2	Cre17.g715300
137-R	GCGAGCAGGAAGTTGAGCAG	Target gene-specific primer of gene PKD2	Cre17.g715300
138-R	TCGTCGTAGTCGTCAGGCAC	Target gene-specific primer of gene PKD2	Cre17.g715300
139-R	CCCGCTAAAATCCCTCCCAT	Target gene-specific primer of gene PKD2	Cre17.g715300
154-F	AGGCGTGAGAAACCAGAGCA	Target gene-specific primer of gene CDPK3	Cre01.g009500
155-F	CGTCTTCAAAGGATGAGGTGG	Target gene-specific primer of gene CDPK3	Cre01.g009500
156-F	CGACATACGGAGGGAGATTGA	Target gene-specific primer of gene CDPK3	Cre01.g009500
157-F	CGTTGTTTTGCGTCGGTCTG	Target gene-specific primer of gene CDPK3	Cre01.g009500
158-F	GCGGGAGTTATGTGAAGTATGG	Target gene-specific primer of gene CDPK3	Cre01.g009500
159-F	GCCCCTTACCTCTGAACCAT	Target gene-specific primer of gene CDPK3	Cre01.g009500
160-F	GCGATAAGTGCAACGAGATGTT	Target gene-specific primer of gene CDPK3	Cre01.g009500
161-F	TGGTTTCGACATCGCAAATG	Target gene-specific primer of gene CDPK3	Cre01.g009500
162-R	TTGCCTATTCACTGTCAATGTCTC	Target gene-specific primer of gene CDPK3	Cre01.g009500
163-R	TCTCAATCTCCCTCCGTATGTC	Target gene-specific primer of gene CDPK3	Cre01.g009500
164-R	CTCCGTGACAGTGGACATCTTCTC	Target gene-specific primer of gene CDPK3	Cre01.g009500
165-R	CGCCACAACAAGGCTGTAGGT	Target gene-specific primer of gene CDPK3	Cre01.g009500
166-R	CGTTGTCTTCCTTGTGCTTTCTA	Target gene-specific primer of gene CDPK3	Cre01.g009500
167-R	AACAGCATACAAGCAGGGGAG	Target gene-specific primer of gene CDPK3	Cre01.g009500
168-R	TCAGCCCATTCCTTCATTCC	Target gene-specific primer of gene CDPK3	Cre01.g009500
169-F	CACTTGCTTTGCCCTTTTCA	Target gene-specific primer of gene SQD1	Cre16.g656400
170-F	GCGGAAGGGGTGTAGTAGCC	Target gene-specific primer of gene SQD1	Cre16.g656400
171-F	GAGCAAAGTCGGAGTTGAGGA	Target gene-specific primer of gene SQD1	Cre16.g656400
172-F	GGTGGTAGAGGGTGGTAGAGGG	Target gene-specific primer of gene SQD1	Cre16.g656400
173-F	GAGATGGATTATACGGACGGG	Target gene-specific primer of gene SQD1	Cre16.g656400
174-F	AGTGATGTCCAATGAAACCAGG	Target gene-specific primer of gene SQD1	Cre16.g656400
175-R	GCCTTCTCAACCGTAGCAGTC	Target gene-specific primer of gene SQD1	Cre16.g656400
176-R	ACTCCCAGTCGCAGATGTCG	Target gene-specific primer of gene SQD1	Cre16.g656400
177-R	CACCACTTGACAACGCTGACTAC	Target gene-specific primer of gene SQD1	Cre16.g656400
178-R	CGAAGATGCCGTCATAGTCGTAG	Target gene-specific primer of gene SQD1	Cre16.g656400
179-R	CCTGGTTTCATTGGACATCACT	Target gene-specific primer of gene SQD1	Cre16.g656400
180-R	CACCTGGAGTGAAGCATACGG	Target gene-specific primer of gene SQD1	Cre16.g656400
181-F	GAGCAAAGTAAGCCCAAGGTG	Target gene-specific primer of gene SQD2	Cre01.g038550
182-F	CGACGCAAGCTGTGATACCG	Target gene-specific primer of gene SQD2	Cre01.g038550
183-F	CCCCAGACGATGAATGAGAAG	Target gene-specific primer of gene SQD2	Cre01.g038550
184-F	ACAGCATTTCACCGTTCACC	Target gene-specific primer of gene SQD2	Cre01.g038550
185-F	CCCGACCTCATCCACTGCTC	Target gene-specific primer of gene SQD2	Cre01.g038550
186-F	CCTCCCTCCCCTCCCTATTG	Target gene-specific primer of gene SQD2	Cre01.g038550
187-F	GGCATCCCCGACATCATCAC	Target gene-specific primer of gene SQD2	Cre01.g038550
188-R	GCTCCTTTCGTCTTCAGCACC	Target gene-specific primer of gene SQD2	Cre01.g038550
189-R	GGTTATACCAGATACACGATTCACG	Target gene-specific primer of gene SQD2	Cre01.g038550
190-R	GTTGACGCCACTCACCCCAT	Target gene-specific primer of gene SQD2	Cre01.g038550
191-R	CATTGGCTTCGGTTAGTTTGG	Target gene-specific primer of gene SQD2	Cre01.g038550
192-R	GTGGAAGACCTCGCTGTCGA	Target gene-specific primer of gene SQD2	Cre01.g038550
193-R	ATGCGAGGGAGTGGTTGTGC	Target gene-specific primer of gene SQD2	Cre01.g038550
194-R	AGCAACAATACCAGGACCACC	Target gene-specific primer of gene SQD2	Cre01.g038550
195-F	TGTGACATAGCCACGACCGA	Target gene-specific primer of gene AMYB1	Cre06.g307150
196-F	TATAAAGATTCCAATGATAGACGAGG	Target gene-specific primer of gene AMYB1	Cre06.g307150
197-F	AAGGGCTCTACTGTCTGTATCGG	Target gene-specific primer of gene AMYB1	Cre06.g307150
198-F	ATGGGCGACCTGATGTTTGA	Target gene-specific primer of gene AMYB1	Cre06.g307150
199-R	GCTCAACGATACCCCACCAGA	Target gene-specific primer of gene AMYB1	Cre06.g307150
200-R	GCTGCTGCTGTTGTAGTGCC	Target gene-specific primer of gene AMYB1	Cre06.g307150
201-R	CGTCCCACTAAAACGCTCACA	Target gene-specific primer of gene AMYB1	Cre06.g307150
202-F	GGTTGCCTACAAAATGCCTCG	Target gene-specific primer of gene SSS2	Cre03.g185250
203-F	GTGGGTCAGCACCTGCGTAT	Target gene-specific primer of gene SSS2	Cre03.g185250
204-F	CGCCAGGAGATTCTGTTTCG	Target gene-specific primer of gene SSS2	Cre03.g185250
205-F	AACCCCATCTGTGACGAGTTC	Target gene-specific primer of gene SSS2	Cre03.g185250
206-F	ACAAAGGAAGCAAGCAGTCAGG	Target gene-specific primer of gene SSS2	Cre03.g185250
207-R	CAGGAATAATGCTCCAGAAAGG	Target gene-specific primer of gene SSS2	Cre03.g185250
208-R	AAGCCAAGAACCTGCTCACA	Target gene-specific primer of gene SSS2	Cre03.g185250
209-R	ATGCGGGAAGAGTGTTGGGT	Target gene-specific primer of gene SSS2	Cre03.g185250
210-R	CAATCAAGGACCACGATAGCC	Target gene-specific primer of gene SSS2	Cre03.g185250
211-R	CTACCGTATCTGTCAACAGCTACAC	Target gene-specific primer of gene SSS2	Cre03.g185250
212-F	CCAGATGCGATGGCCTACCT	Target gene-specific primer of gene MOT47	Cre17.g739850
213-F	GTTGCACTGTCGCCATAACTC	Target gene-specific primer of gene MOT47	Cre17.g739850
214-F	GTCTGGTCGCACCTACATACTCA	Target gene-specific primer of gene MOT47	Cre17.g739850
215-F	CCGACGAGAAGAAGAAAGCC	Target gene-specific primer of gene MOT47	Cre17.g739850
216-F	GTGTTTGGGTTGGCAATGGT	Target gene-specific primer of gene MOT47	Cre17.g739850
217-R	CAATCTTTTCAATGTTCTGCTGGT	Target gene-specific primer of gene MOT47	Cre17.g739850
218-R	GTAAATACCAGCCCAAACTAAACC	Target gene-specific primer of gene MOT47	Cre17.g739850
219-R	GCGGCTTTCTTCTTCTCGTC	Target gene-specific primer of gene MOT47	Cre17.g739850
220-R	GGATAGGGTTAGCCGTTTGTT	Target gene-specific primer of gene MOT47	Cre17.g739850
221-R	TTCAGAATCGCCGAACTCAA	Target gene-specific primer of gene MOT47	Cre17.g739850
222-F	CGTCATCTGTCAAGAATACCCTG	Target gene-specific primer of gene Pontin	Cre09.g414050
223-F	GCTACCAAGCACGGGAGACT	Target gene-specific primer of gene Pontin	Cre09.g414050
224-F	GTGGAGGACACTCGGGACAA	Target gene-specific primer of gene Pontin	Cre09.g414050
225-F	TGCTGTGACTTGTGAGTGTTTTACC	Target gene-specific primer of gene Pontin	Cre09.g414050
226-F	GGGGTGCGATCCTACTTGTG	Target gene-specific primer of gene Pontin	Cre09.g414050
227-R	TGGGCTTAGTCTCCCGTGCT	Target gene-specific primer of gene Pontin	Cre09.g414050
228-R	CGTGACTGACCACCTTTCCA	Target gene-specific primer of gene Pontin	Cre09.g414050
229-R	ACCTATACTCAGTTCCTGCCTCC	Target gene-specific primer of gene Pontin	Cre09.g414050
230-R	CGATGGTGATGTATTGTCGGTGT	Target gene-specific primer of gene Pontin	Cre09.g414050
231-F	AAGGTACTGGGTTTGTAATGAGGC	Target gene-specific primer of gene Reptin	Cre10.g442700
232-F	GAGGAAGTAGGGTCCAGGCATA	Target gene-specific primer of gene Reptin	Cre10.g442700
233-F	CTTGGGCACTTGGGTTTGGA	Target gene-specific primer of gene Reptin	Cre10.g442700
234-F	GGCTATGTTTCTGTTCCACTCTTC	Target gene-specific primer of gene Reptin	Cre10.g442700
235-R	CATAAGCGTCGCCCTCAGTC	Target gene-specific primer of gene Reptin	Cre10.g442700
236-R	CGTGACCTTCTCCTTCGTAAGC	Target gene-specific primer of gene Reptin	Cre10.g442700
237-R	CTCCCGCAGATACCCTTCAA	Target gene-specific primer of gene Reptin	Cre10.g442700
238-R	CCCCATACAACCTAGCCTTCAT	Target gene-specific primer of gene Reptin	Cre10.g442700
239-F	GCTGCGTAGACCTCGATTAGC	Target gene-specific primer of gene Chlredraft_182811	Cre03.g173900
240-F	GCTCACGCTGCCATATCCAT	Target gene-specific primer of gene Chlredraft_182811	Cre03.g173900
241-F	GGACGTGTAGCCGCTTTGTC	Target gene-specific primer of gene Chlredraft_182811	Cre03.g173900
242-F	CAAGACGCAGACCAACAAGTG	Target gene-specific primer of gene Chlredraft_182811	Cre03.g173900
243-R	AGGGTCAGCGTCTGCTTCTT	Target gene-specific primer of gene Chlredraft_182811	Cre03.g173900
244-R	CACCAGACAAAGCGGCTACAC	Target gene-specific primer of gene Chlredraft_182811	Cre03.g173900
245-R	CCCCTCAGCCATAACTCCAA	Target gene-specific primer of gene Chlredraft_182811	Cre03.g173900
246-F	ATAGAGCCATTATCCTTTTGCG	Target gene-specific primer of gene Chlredraft_193207	Cre16.g649150
247-F	CAAAGCCGATTCCTATCAAGTC	Target gene-specific primer of gene Chlredraft_193207	Cre16.g649150
248-F	TAGTTGTCGTCCACCCCTTTAA	Target gene-specific primer of gene Chlredraft_193207	Cre16.g649150
249-F	GGTCATCTAATGCGTTTATTCTGTT	Target gene-specific primer of gene Chlredraft_193207	Cre16.g649150
250-F	TCCGACTGCTGACAAAATCTCC	Target gene-specific primer of gene Chlredraft_193207	Cre16.g649150
251-F	GCGATCATTGGACGAAGAGG	Target gene-specific primer of gene Chlredraft_193207	Cre16.g649150
252-R	CACCGGGATAGAGCGTTTGT	Target gene-specific primer of gene Chlredraft_193207	Cre16.g649150
253-R	TTGGCTGCCTTTGGTTCAGT	Target gene-specific primer of gene Chlredraft_193207	Cre16.g649150
254-R	CGTCACCAAGCCGCTACAATA	Target gene-specific primer of gene Chlredraft_193207	Cre16.g649150
255-R	ATGCCCTCACTGCCATCCTC	Target gene-specific primer of gene Chlredraft_193207	Cre16.g649150
256-R	TCACAGATTTATTCTTAGGTGTTCCA	Target gene-specific primer of gene Chlredraft_193207	Cre16.g649150
257-F	TGGAGATCGCCAGGATTGAG	Target gene-specific primer of gene CUL3	Cre17.g734400
258-F	CTTCGCCTTCAGGACTATCTACA	Target gene-specific primer of gene CUL3	Cre17.g734400
259-F	GTGGGAGCAGAAGAAGCAATG	Target gene-specific primer of gene CUL3	Cre17.g734400
260-F	GACTCGTGCCCCGACTACAT	Target gene-specific primer of gene CUL3	Cre17.g734400
261-F	CTCTACCATCCCAACCCAAGG	Target gene-specific primer of gene CUL3	Cre17.g734400
262-F	CGTAGTGGGGAACTTCAGGG	Target gene-specific primer of gene CUL3	Cre17.g734400
263-F	TCCTACTACGACTCCGACTCCA	Target gene-specific primer of gene CUL3	Cre17.g734400
264-F	GTGCGGATTCGTTGGTCAGT	Target gene-specific primer of gene CUL3	Cre17.g734400
265-R	CTGGATGCCTTTCTGCTTGG	Target gene-specific primer of gene CUL3	Cre17.g734400
266-R	CCATTGCTTCTTCTGCTCCC	Target gene-specific primer of gene CUL3	Cre17.g734400
267-R	GGTGGCGTGTAGGTAGTTGTCC	Target gene-specific primer of gene CUL3	Cre17.g734400
268-R	GTCACCTTGGGTTGGGATGG	Target gene-specific primer of gene CUL3	Cre17.g734400
269-R	CCCACTACGACAACCGTCTTCT	Target gene-specific primer of gene CUL3	Cre17.g734400
270-R	CGGACAGGTCAATGGGAAGC	Target gene-specific primer of gene CUL3	Cre17.g734400
271-R	CTCCTCCATCCTCACCTTCTTCTT	Target gene-specific primer of gene CUL3	Cre17.g734400
272-R	GCACAGTTTTCGTGACCCCTAT	Target gene-specific primer of gene CUL3	Cre17.g734400
273-F	CAGGGTGCCGAGGAATGTTT	Target gene-specific primer of gene MMP3	Cre09.g393700
274-F	TACATACCGTGTTTGACTGCTGG	Target gene-specific primer of gene MMP3	Cre09.g393700
275-F	TCCGCACTGTGGTGTTCATC	Target gene-specific primer of gene MMP3	Cre09.g393700
276-F	ACCCCGAAAGGTCTGTCTGT	Target gene-specific primer of gene MMP3	Cre09.g393700
277-F	TCAAGCCCAACCTGATTGAC	Target gene-specific primer of gene MMP3	Cre09.g393700
278-R	CGGTTCAGGTAGGCATAAAGG	Target gene-specific primer of gene MMP3	Cre09.g393700
279-R	TCCGACTCGTCCACCTCCTC	Target gene-specific primer of gene MMP3	Cre09.g393700
280-R	CCAGGGAAAACCCAGAACGA	Target gene-specific primer of gene MMP3	Cre09.g393700
281-R	GCCTTGCTGTAGTCGCCCAT	Target gene-specific primer of gene MMP3	Cre09.g393700
282-R	CCGTAATGTGGGCATCTTTTG	Target gene-specific primer of gene MMP3	Cre09.g393700
283-F	TTGGAGGATCAGCGGTTTTC	Target gene-specific primer of gene ACX2	Cre12.g519100
284-F	GGCTGTTTCTTGGGTTTATGC	Target gene-specific primer of gene ACX2	Cre12.g519100
285-F	GCGGGAGTAGTGGTGAGCAA	Target gene-specific primer of gene ACX2	Cre12.g519100
286-F	CTGAACACCCTCCTAATACTCTGC	Target gene-specific primer of gene ACX2	Cre12.g519100
287-F	GGACGAGAAGTGGGAGAAGC	Target gene-specific primer of gene ACX2	Cre12.g519100
288-R	CAGCAGCATCGCTAACCAGA	Target gene-specific primer of gene ACX2	Cre12.g519100
289-R	CCAGTCCTCATTAAGCGTTTCC	Target gene-specific primer of gene ACX2	Cre12.g519100
290-R	CTGCTGTCCCTTCGCACCTC	Target gene-specific primer of gene ACX2	Cre12.g519100
291-R	AGATCGCTATCATCGTCAAGTGTA	Target gene-specific primer of gene ACX2	Cre12.g519100
292-R	CGCCACAGGCTAAGTAAAGC	Target gene-specific primer of gene ACX2	Cre12.g519100
293-F	GGTTGGTGAGTTCCCGTAGG	Target gene-specific primer of gene VPS25	Cre02.g076400
294-F	GCAAGTTGAACCAGGAGGCA	Target gene-specific primer of gene VPS25	Cre02.g076400
295-F	GGCAGTACATCGACAAACCTGG	Target gene-specific primer of gene VPS25	Cre02.g076400
296-R	ACGTGAAGTAAGGCGGGTAAT	Target gene-specific primer of gene VPS25	Cre02.g076400
297-R	ACATGTGAGCACTCGCCATTA	Target gene-specific primer of gene VPS25	Cre02.g076400
298-R	CGTGAACTGACTGCCCGTGT	Target gene-specific primer of gene VPS25	Cre02.g076400
354-F	CGTAATACAGATAGCCCTCTTACAAT	Target gene-specific primer of gene PHT1	Cre03.g199000
355-F	GACTGTCCGCTGGTCTACGC	Target gene-specific primer of gene PHT1	Cre03.g199000
356-F	TCCCTGGGTTTTGAGCACTG	Target gene-specific primer of gene PHT1	Cre03.g199000
357-F	GTGGTGGGTTGAAGAGGTGG	Target gene-specific primer of gene PHT1	Cre03.g199000
358-F	CGTTTCGCTTTTCCAACCAT	Target gene-specific primer of gene PHT1	Cre03.g199000
359-F	GGGCGTAAGCAGGAGACTGG	Target gene-specific primer of gene PHT1	Cre03.g199000
360-F	CGCTGGACAAGTTTGAGATGC	Target gene-specific primer of gene PHT1	Cre03.g199000
361-F	CTCCTCTGCTCTTACCCTGTTG	Target gene-specific primer of gene PHT1	Cre03.g199000
362-R	ACGAACACTGAACAACAAGGCT	Target gene-specific primer of gene PHT1	Cre03.g199000
363-R	CGAGTGGTTTCGGGAGGATAA	Target gene-specific primer of gene PHT1	Cre03.g199000
364-R	GCAACATTCCCATCTCATCCC	Target gene-specific primer of gene PHT1	Cre03.g199000
365-R	GCAATCCCTTGTTCCCCTTT	Target gene-specific primer of gene PHT1	Cre03.g199000
366-R	CACTCCTTCCACTACAACACCC	Target gene-specific primer of gene PHT1	Cre03.g199000
367-R	GCAACAGGGTAAGAGCAGAGG	Target gene-specific primer of gene PHT1	Cre03.g199000
368-R	CGGCATCAGTAGCATCTTCCA	Target gene-specific primer of gene PHT1	Cre03.g199000
369-F	TACAGAAAGGCATTATGACCCAG	Target gene-specific primer of gene RYR1	Cre16.g665450
370-F	CGCAGATTCGCACTGAGGAG	Target gene-specific primer of gene RYR1	Cre16.g665450
371-F	CTGATGGTAGACAACAAACGGAACT	Target gene-specific primer of gene RYR1	Cre16.g665450
372-F	CGGAAAGATGGATGACCTGG	Target gene-specific primer of gene RYR1	Cre16.g665450
373-F	CACGCCTAACTCCTACTTGCC	Target gene-specific primer of gene RYR1	Cre16.g665450
374-F	CAGGGCACATAAACGCTGGTC	Target gene-specific primer of gene RYR1	Cre16.g665450
375-F	TACCTGTTATCCCACTATCCTTTTG	Target gene-specific primer of gene RYR1	Cre16.g665450
376-F	TGATGAACCTGGATGACAAGAAG	Target gene-specific primer of gene RYR1	Cre16.g665450
377-F	CAGGGTGAGTGCCAGGGTGT	Target gene-specific primer of gene RYR1	Cre16.g665450
378-F	GTTCGTGGTGACTGATGAGGAC	Target gene-specific primer of gene RYR1	Cre16.g665450
379-F	TGACTTGGTATGAGCGTGGTTG	Target gene-specific primer of gene RYR1	Cre16.g665450
380-F	GCTTGGAGTTGTGGAGTGGC	Target gene-specific primer of gene RYR1	Cre16.g665450
381-F	CGTGTCTCGTCCCTGACTTTC	Target gene-specific primer of gene RYR1	Cre16.g665450
382-F	GTGTCAACGGTGGACTGAACTG	Target gene-specific primer of gene RYR1	Cre16.g665450
383-F	TGTTGCCCTGTTGTCTCACG	Target gene-specific primer of gene RYR1	Cre16.g665450
384-F	CACCTAACAAACCAATCATAAGCAAT	Target gene-specific primer of gene RYR1	Cre16.g665450
385-F	CGTCCTCACATCGCTACTCCT	Target gene-specific primer of gene RYR1	Cre16.g665450
386-F	TGAACAAGATGATGCCAGAGG	Target gene-specific primer of gene RYR1	Cre16.g665450
387-F	GCCTGACTTGACCTTTTACTCTTG	Target gene-specific primer of gene RYR1	Cre16.g665450
388-R	TCGTAACCTGATTATCTCAACCC	Target gene-specific primer of gene RYR1	Cre16.g665450
389-R	GGTGAGAAGTTCCGTTTGTTGT	Target gene-specific primer of gene RYR1	Cre16.g665450
390-R	CGCAAGGGTAGGACTGAAGC	Target gene-specific primer of gene RYR1	Cre16.g665450
391-R	TTTAGGTAAGCGTGTAGGTAGGG	Target gene-specific primer of gene RYR1	Cre16.g665450
392-R	GCAGGAAAAGATAGAAACGGGTAG	Target gene-specific primer of gene RYR1	Cre16.g665450
393-R	GCAAAAGGATAGTGGGATAACAGG	Target gene-specific primer of gene RYR1	Cre16.g665450
394-R	AGGTCCTGTAAAGCAATCGGTA	Target gene-specific primer of gene RYR1	Cre16.g665450
395-R	TCCTCCAGTCCTTCGCCTAC	Target gene-specific primer of gene RYR1	Cre16.g665450
396-R	CACCCCGATAACAGCATAGC	Target gene-specific primer of gene RYR1	Cre16.g665450
397-R	GCCACTCCACAACTCCAAGC	Target gene-specific primer of gene RYR1	Cre16.g665450
398-R	CAAAGGCGTTGTTCAGGTGC	Target gene-specific primer of gene RYR1	Cre16.g665450
399-R	CCTCCACGATGTTAGCCTCC	Target gene-specific primer of gene RYR1	Cre16.g665450
400-R	GTCCTGCCGTGTCACAAAGTA	Target gene-specific primer of gene RYR1	Cre16.g665450
401-R	GGTAGTGGGTGTTTATTTAGTATTGG	Target gene-specific primer of gene RYR1	Cre16.g665450
402-R	GGAGGAGTAGCGATGTGAGGAC	Target gene-specific primer of gene RYR1	Cre16.g665450
403-R	AACCCAACTGCTGTGAAATCTG	Target gene-specific primer of gene RYR1	Cre16.g665450
404-R	CAGGTAGCAGTGAACCAAAGTGAC	Target gene-specific primer of gene RYR1	Cre16.g665450
405-R	CCATTAGGTTTCCAAAGTTTAGCC	Target gene-specific primer of gene RYR1	Cre16.g665450
406-F	GGGTAAATCCAAGCGGCATC	Target gene-specific primer of gene IFT25	Cre10.g450350
407-F	TGGACACGCAACGGAGATTC	Target gene-specific primer of gene IFT25	Cre10.g450350
408-R	TGAGACGACCTACCGTTTAGTGAC	Target gene-specific primer of gene IFT25	Cre10.g450350
409-R	CTTAGGCATTAGCCCCACGA	Target gene-specific primer of gene IFT25	Cre10.g450350
410-F	GCGGAGTCAAGACAACGGAA	Target gene-specific primer of gene IFT139	Cre06.g268800
411-F	CACGGGACAGGGAATACGGA	Target gene-specific primer of gene IFT139	Cre06.g268800
412-F	GTTACCACAGTCTCAGCCTTCATA	Target gene-specific primer of gene IFT139	Cre06.g268800
413-F	GTGGTCCTTATGTCGTGTTGTGG	Target gene-specific primer of gene IFT139	Cre06.g268800
414-F	CGGCACTTCCATCTTTGACA	Target gene-specific primer of gene IFT139	Cre06.g268800
415-F	GGGTTGTTGTAGATTTGACGGT	Target gene-specific primer of gene IFT139	Cre06.g268800
416-F	GCCCCTACACCATTACCATCA	Target gene-specific primer of gene IFT139	Cre06.g268800
417-F	CTCTGAACGGCTCTTCCTCC	Target gene-specific primer of gene IFT139	Cre06.g268800
418-F	GCCGCCTACATCAAGTGCTA	Target gene-specific primer of gene IFT139	Cre06.g268800
419-F	CCTGTTGGCTTGCTGTGATT	Target gene-specific primer of gene IFT139	Cre06.g268800
420-F	CCAACTTCGCCTCTTCCTCT	Target gene-specific primer of gene IFT139	Cre06.g268800
421-F	CGGGCAAGTAAAACACGGAC	Target gene-specific primer of gene IFT139	Cre06.g268800
422-F	CCGTCTCGTAAGGATGTGCC	Target gene-specific primer of gene IFT139	Cre06.g268800
423-F	TGCTGGCTGACATCCACATAC	Target gene-specific primer of gene IFT139	Cre06.g268800
424-R	CGGATTCGTGACCCAGTAGTT	Target gene-specific primer of gene IFT139	Cre06.g268800
425-R	TGTCCGTCGGGTTCCTGATT	Target gene-specific primer of gene IFT139	Cre06.g268800
426-R	AACACGACATAAGGACCACAGC	Target gene-specific primer of gene IFT139	Cre06.g268800
427-R	TTTGGGGAATGTTGGGATGG	Target gene-specific primer of gene IFT139	Cre06.g268800
428-R	GCAGACCCTTGAGGTAGAGCAG	Target gene-specific primer of gene IFT139	Cre06.g268800
429-R	CAAGCGAGAAAGCAGTTAGGC	Target gene-specific primer of gene IFT139	Cre06.g268800
430-R	TGAGGTGAAGGATGGAGGGT	Target gene-specific primer of gene IFT139	Cre06.g268800
431-R	CAAGCAAACAATACAACCAACG	Target gene-specific primer of gene IFT139	Cre06.g268800
432-R	CACGCACTTCCCATCTATCACT	Target gene-specific primer of gene IFT139	Cre06.g268800
433-R	CGTGAAGGAGGGAACAAGGAT	Target gene-specific primer of gene IFT139	Cre06.g268800
434-R	GTGCCAATAGTCGCACTTAACAT	Target gene-specific primer of gene IFT139	Cre06.g268800
435-R	GGTATCCAGGGTCCATCACG	Target gene-specific primer of gene IFT139	Cre06.g268800
436-R	TGCGTCCTTTTATTACCCACA	Target gene-specific primer of gene IFT139	Cre06.g268800
437-R	CCGAGTTCGTTCCTTTCATTT	Target gene-specific primer of gene IFT139	Cre06.g268800
438-R	CGAATCAGCACTCGGGACAA	Target gene-specific primer of gene IFT139	Cre06.g268800
439-F	GTACTCGGGTTGTAAATCTTTGGT	Target gene-specific primer of gene IFT22	Cre01.g039200
440-F	AGGAGGCATACTCGCATTTGG	Target gene-specific primer of gene IFT22	Cre01.g039200
441-R	CGTAGGCTGGTATGACATTTCTCC	Target gene-specific primer of gene IFT22	Cre01.g039200
442-R	GCCGCAGAAGTCACATAAGC	Target gene-specific primer of gene IFT22	Cre01.g039200
443-R	GCGTTCCTTACCGTGTTTGC	Target gene-specific primer of gene IFT22	Cre01.g039200
444-F	GGACGGCATGTTGCTGTTGA	Target gene-specific primer of gene BMT1	Cre12.g516550
445-F	TTGACGACTTCCTCACCCACC	Target gene-specific primer of gene BMT1	Cre12.g516550
446-R	CCAGGATGGTGTAGCCGTAGT	Target gene-specific primer of gene BMT1	Cre12.g516550
447-R	CCATAACCCAAACACCAACG	Target gene-specific primer of gene BMT1	Cre12.g516550
448-F	CACCTGTCTCGCTGTCCAAC	Target gene-specific primer of gene MAN1	Cre07.g336600
449-F	GTCTGGGTCGTCTTCGTGCTG	Target gene-specific primer of gene MAN1	Cre07.g336600
450-F	GGATGTGGGGCTACAACTCAG	Target gene-specific primer of gene MAN1	Cre07.g336600
451-F	TCCGTTGACAGGTGTTTGAGA	Target gene-specific primer of gene MAN1	Cre07.g336600
452-F	CAGCACAGCGTCGCCAGTAT	Target gene-specific primer of gene MAN1	Cre07.g336600
453-F	GATGGCGATGACGAGGATGA	Target gene-specific primer of gene MAN1	Cre07.g336600
454-F	AGTCGTTTTGGATAGCGGAGAC	Target gene-specific primer of gene MAN1	Cre07.g336600
455-R	GGGCGTCTGGAAGAGCAAGT	Target gene-specific primer of gene MAN1	Cre07.g336600
456-R	CTCAAACACCTGTCAACGGATT	Target gene-specific primer of gene MAN1	Cre07.g336600
457-R	GGTACATTGCGAGTATCAACCAT	Target gene-specific primer of gene MAN1	Cre07.g336600
458-R	ACGGGCTCATCCTCGTCATC	Target gene-specific primer of gene MAN1	Cre07.g336600
459-R	CGTCTCCGCTATCCAAAACGA	Target gene-specific primer of gene MAN1	Cre07.g336600
460-R	ATCCGACATTGTTGTGCTCTGG	Target gene-specific primer of gene MAN1	Cre07.g336600
461-F	GGGGCACAGGCACCATTTT	Target gene-specific primer of gene IFT27	Cre01.g047950
462-F	CCCCACAGTGCATCACAAAC	Target gene-specific primer of gene IFT27	Cre01.g047950
463-R	AGAAACTTGCTGCCTTTACTCG	Target gene-specific primer of gene IFT27	Cre01.g047950
464-R	TTTTCCGCCCCTGTTTCAC	Target gene-specific primer of gene IFT27	Cre01.g047950
465-F	GTGCCCAGCCCTGCTTTTA	Target gene-specific primer of gene RAB1	Cre12.g560150
466-F	TATACGATGTGACGGACCAGG	Target gene-specific primer of gene RAB1	Cre12.g560150
467-F	CCCATCAACAGCAAGTCGTC	Target gene-specific primer of gene RAB1	Cre12.g560150
468-R	GCACCCCGTCAAGACTCACC	Target gene-specific primer of gene RAB1	Cre12.g560150
469-R	CGAGGTTTCAAGGAACGGA	Target gene-specific primer of gene RAB1	Cre12.g560150
470-R	TCAAGCTAAGCCGCTCCCT	Target gene-specific primer of gene RAB1	Cre12.g560150
471-F	CTGTCCCACCTGATTTTAGCC	Target gene-specific primer of gene SNF7	Cre06.g282200
472-F	AGCCCGCCAAGACTCAGGA	Target gene-specific primer of gene SNF7	Cre06.g282200
473-R	TTGTCAAGGTTGGCAATCTCAT	Target gene-specific primer of gene SNF7	Cre06.g282200
474-R	CAACTCCTCAACCTCCTTACGC	Target gene-specific primer of gene SNF7	Cre06.g282200
475-F	CGCTCTGGTTGAGGAGTGG	Target gene-specific primer of gene UBC2	Cre05.g247600
476-R	GATGAGGCCACCTAGATACGG	Target gene-specific primer of gene UBC2	Cre05.g247600
477-F	CGCTCACAGTAGCAGCAAGAA	Target gene-specific primer of gene UBA1	Cre09.g386400
478-F	GCGTGTTCACAGACTTTGGC	Target gene-specific primer of gene UBA1	Cre09.g386400
479-F	ACCGCTGTCACAAACATCCA	Target gene-specific primer of gene UBA1	Cre09.g386400
480-F	CTTTGCTGTCCTGCCTCCTC	Target gene-specific primer of gene UBA1	Cre09.g386400
481-F	GGCTGCTTACTTGGGACTGG	Target gene-specific primer of gene UBA1	Cre09.g386400
482-F	CTTCCTAACAGCCCGTTCACT	Target gene-specific primer of gene UBA1	Cre09.g386400
483-F	AGCACCACCTACAACGACCTC	Target gene-specific primer of gene UBA1	Cre09.g386400
484-R	TCAGCAGTGCGTTTGGACAT	Target gene-specific primer of gene UBA1	Cre09.g386400
485-R	TCGACAGAAATCAGTAATAGAGCAA	Target gene-specific primer of gene UBA1	Cre09.g386400
486-R	GCCAGACCTTGCCTTGACA	Target gene-specific primer of gene UBA1	Cre09.g386400
487-R	GGCAGGACAGCAAAGGAACAT	Target gene-specific primer of gene UBA1	Cre09.g386400
488-R	CGCCGTAGTTCTCAGTCAGG	Target gene-specific primer of gene UBA1	Cre09.g386400
489-R	CGGGCTGTTAGGAAGACGAA	Target gene-specific primer of gene UBA1	Cre09.g386400
490-R	GGTGAGGTCGTTGTAGGTGGT	Target gene-specific primer of gene UBA1	Cre09.g386400
491-R	TTCCCTTATGCGGTTCCTTC	Target gene-specific primer of gene UBA1	Cre09.g386400
501-F	ATGTCAAGCCGTCATCTATGTAAA	Target gene-specific primer of gene VPS37	Cre08.g362550
502-F	CCGTTTACGACAATGAAGTGC	Target gene-specific primer of gene VPS37	Cre08.g362550
503-F	GCTATTAGTGACCGTCCTTTCTG	Target gene-specific primer of gene VPS37	Cre08.g362550
504-R	CAGGGAGGGTTGCACAGAG	Target gene-specific primer of gene VPS37	Cre08.g362550
505-R	CCATTGCCTGCCAACAACA	Target gene-specific primer of gene VPS37	Cre08.g362550
506-R	TGTAGGCACCTGTGATCTTCG	Target gene-specific primer of gene VPS37	Cre08.g362550
507-F	CCCCGCTACCTGTTCTGACT	Target gene-specific primer of gene VPS23	Cre07.g351050
508-F	CACAGGTCTTTCCGACACTAACA	Target gene-specific primer of gene VPS23	Cre07.g351050
509-F	TGGGTTTCAGGTGACGCTATG	Target gene-specific primer of gene VPS23	Cre07.g351050
510-F	GTTTCAGCGACCACGCACAG	Target gene-specific primer of gene VPS23	Cre07.g351050
511-F	AGGGGACCGAGACGTGATT	Target gene-specific primer of gene VPS23	Cre07.g351050
512-R	GGGAAAGAACCGAAGTCAAATA	Target gene-specific primer of gene VPS23	Cre07.g351050
513-R	ACATAGCGTCACCTGAAACCC	Target gene-specific primer of gene VPS23	Cre07.g351050
514-R	ACACGTTACCTCTACTCAGGCTACT	Target gene-specific primer of gene VPS23	Cre07.g351050
515-R	CCGGCAACTCTTGAATACACTATCT	Target gene-specific primer of gene VPS23	Cre07.g351050
516-F	TTGTTCACAGGTTTTGCGGTAG	Target gene-specific primer of gene IFT81	Cre17.g723600
517-F	GAATAACTATCAATGCCAGGGC	Target gene-specific primer of gene IFT81	Cre17.g723600
518-F	GCCTTTGTGGGCTACTACCTG	Target gene-specific primer of gene IFT81	Cre17.g723600
519-F	TGGAGATGGCAGGTTGAGC	Target gene-specific primer of gene IFT81	Cre17.g723600
520-F	GTAGCCACGGACGGGTAATC	Target gene-specific primer of gene IFT81	Cre17.g723600
521-F	ACGGGGCAGGGGTAACTGA	Target gene-specific primer of gene IFT81	Cre17.g723600
522-R	GCGGTAAGCGAGATGTCCAG	Target gene-specific primer of gene IFT81	Cre17.g723600
523-R	ATGGATGAGCAATGTGACCG	Target gene-specific primer of gene IFT81	Cre17.g723600
524-R	CGTCCTCGTTCAGCGTCTCC	Target gene-specific primer of gene IFT81	Cre17.g723600
525-R	CCCGTCCGTGGCTACAAAA	Target gene-specific primer of gene IFT81	Cre17.g723600
526-R	CAGCATGTGGTATTTGGTCTCG	Target gene-specific primer of gene IFT81	Cre17.g723600
527-R	TCGCAGTGCCCCTTGTCTT	Target gene-specific primer of gene IFT81	Cre17.g723600
528-F	CTGCTGTGGTTATCTGTGAAGGG	Target gene-specific primer of gene PKHD11	Cre07.g340450
529-F	GGTCGTTCTCGTATTCCTCCG	Target gene-specific primer of gene PKHD11	Cre07.g340450
530-F	CAGCACTTACGACACGGTCTACT	Target gene-specific primer of gene PKHD11	Cre07.g340450
531-F	ACCGCCTTTGGCAACTTCAG	Target gene-specific primer of gene PKHD11	Cre07.g340450
532-F	TGTTCGCCTACTCTGACGCC	Target gene-specific primer of gene PKHD11	Cre07.g340450
533-F	CCACCTCCACCACCTTCCTG	Target gene-specific primer of gene PKHD11	Cre07.g340450
534-F	CGTTGCTTGGACACCCTCTG	Target gene-specific primer of gene PKHD11	Cre07.g340450
535-F	CCTCGTTCCTCAACATCCTGC	Target gene-specific primer of gene PKHD11	Cre07.g340450
536-F	GAACAACACCCTGTCCTTCACG	Target gene-specific primer of gene PKHD11	Cre07.g340450
537-F	GGACAATGTGGAGGTGACGC	Target gene-specific primer of gene PKHD11	Cre07.g340450
538-F	CGTGACCTTCGTGGACTTTTC	Target gene-specific primer of gene PKHD11	Cre07.g340450
539-F	AACAACACCTACAACGACACCG	Target gene-specific primer of gene PKHD11	Cre07.g340450
540-F	ACCAGGTAGTGCCAGTTGCC	Target gene-specific primer of gene PKHD11	Cre07.g340450
541-F	AAGAAGCCCTACGACAAGCC	Target gene-specific primer of gene PKHD11	Cre07.g340450
542-F	GCTGACGGTGGACCAGTTCT	Target gene-specific primer of gene PKHD11	Cre07.g340450
543-F	CCGACCAGACCATCATCACC	Target gene-specific primer of gene PKHD11	Cre07.g340450
544-F	GTCAACATCCACCGCACCCT	Target gene-specific primer of gene PKHD11	Cre07.g340450
545-R	GGAATACGAGAACGACCAGAATG	Target gene-specific primer of gene PKHD11	Cre07.g340450
546-R	AGTAGACCGTGTCGTAAGTGCTG	Target gene-specific primer of gene PKHD11	Cre07.g340450
547-R	TCATCAATGTTGGCAGAGGG	Target gene-specific primer of gene PKHD11	Cre07.g340450
548-R	CACGGTCTCCACAGCAAAGG	Target gene-specific primer of gene PKHD11	Cre07.g340450
549-R	GTCGCACAGCACTACCTCCA	Target gene-specific primer of gene PKHD11	Cre07.g340450
550-R	GCCGAAGTAGTTGGTGTTGATGAT	Target gene-specific primer of gene PKHD11	Cre07.g340450
551-R	AGGCTTCGTTGTCAATCATCAC	Target gene-specific primer of gene PKHD11	Cre07.g340450
552-R	GCAAGCGTCAATCTGGAAGG	Target gene-specific primer of gene PKHD11	Cre07.g340450
553-R	ACGGCAGGTAGGCAGCAGAG	Target gene-specific primer of gene PKHD11	Cre07.g340450
554-R	CGACTGCGTCACCTCCACAT	Target gene-specific primer of gene PKHD11	Cre07.g340450
555-R	GTTGATGTTGAAGCGGTTGC	Target gene-specific primer of gene PKHD11	Cre07.g340450
556-R	TTGGACTCCTTGTTGTTCACG	Target gene-specific primer of gene PKHD11	Cre07.g340450
557-R	GATGGGAAAGGTCAGGGAAA	Target gene-specific primer of gene PKHD11	Cre07.g340450
558-R	GTGCGGGTAGAATGCCTCAG	Target gene-specific primer of gene PKHD11	Cre07.g340450
559-R	TGTAGAACTGGTCCACCGTCA	Target gene-specific primer of gene PKHD11	Cre07.g340450
560-R	GGCGTTGGTGATTGTGAAGG	Target gene-specific primer of gene PKHD11	Cre07.g340450
561-R	GTTGACGACCTCGTTGGTGC	Target gene-specific primer of gene PKHD11	Cre07.g340450
562-R	GCAGTATTTCAGCAATCGGTGTC	Target gene-specific primer of gene PKHD11	Cre07.g340450
563-F	CGATGTTGTTCATAGCGGACG	Target gene-specific primer of gene OST3	Cre16.g675602
564-F	ACGCTCCGTGTAACGCACTT	Target gene-specific primer of gene OST3	Cre16.g675602
565-F	CCCACCCCAACCCTACTGAC	Target gene-specific primer of gene OST3	Cre16.g675602
566-R	GGTAATGGAAGGACAATGTGATG	Target gene-specific primer of gene OST3	Cre16.g675602
567-R	CATAATCTGTCAAGCCCTCCC	Target gene-specific primer of gene OST3	Cre16.g675602
568-R	CAAGCGTAGGGGTCAGCCAC	Target gene-specific primer of gene OST3	Cre16.g675602
569-R	GGTTTACTGATGGGCGTCTTAA	Target gene-specific primer of gene OST3	Cre16.g675602
570-F	GAAGGGTCACGGCACGGTAT	Target gene-specific primer of gene XYLT	Cre09.g391282
571-F	TGCGTTGAGTGTCTGGATGAG	Target gene-specific primer of gene XYLT	Cre09.g391282
572-F	GAGTATCGTCCCATATCCCCTTAG	Target gene-specific primer of gene XYLT	Cre09.g391282
573-F	CAGGCACTGTTCAGGCTTCG	Target gene-specific primer of gene XYLT	Cre09.g391282
574-F	ATCCAATCCCATAAGGAAACAGT	Target gene-specific primer of gene XYLT	Cre09.g391282
575-F	TAGCGTAGGACGGGATGACTG	Target gene-specific primer of gene XYLT	Cre09.g391282
576-R	CGTCCCGTTCTTTGTAATCTCC	Target gene-specific primer of gene XYLT	Cre09.g391282
577-R	GGGACGATACTCATGCAATCAA	Target gene-specific primer of gene XYLT	Cre09.g391282
578-R	GCAGATGCAATGTCCTACCG	Target gene-specific primer of gene XYLT	Cre09.g391282
579-R	TCCTTATGGGATTGGATCAGAGT	Target gene-specific primer of gene XYLT	Cre09.g391282
580-R	CTTGACCTTGACCCCGAATC	Target gene-specific primer of gene XYLT	Cre09.g391282
581-F	GCAGCGTTGTTGGTTCTTCG	Target gene-specific primer of gene CRX	Cre03.g202950
582-F	CACAATGCTGGGTTATTTCGG	Target gene-specific primer of gene CRX	Cre03.g202950
583-F	GTCTCCCCATTACACCACGAT	Target gene-specific primer of gene CRX	Cre03.g202950
584-F	AGTGCGACTGTTCCTTACCGG	Target gene-specific primer of gene CRX	Cre03.g202950
585-F	GCTGCGTTTGTAACGAACCT	Target gene-specific primer of gene CRX	Cre03.g202950
586-R	CCCGTCCACATCAGCCATCT	Target gene-specific primer of gene CRX	Cre03.g202950
587-R	ATCGTGGTGTAATGGGGAGAC	Target gene-specific primer of gene CRX	Cre03.g202950
588-R	TGGTTCACCGAGTAAACTATCCC	Target gene-specific primer of gene CRX	Cre03.g202950
589-R	CGCCAGTTTCTGTTAGGGTGTT	Target gene-specific primer of gene CRX	Cre03.g202950
590-R	ACCGACATTCCATCTCACCC	Target gene-specific primer of gene CRX	Cre03.g202950
591-F	GCACAATATCTGGGGCTACTCG	Target gene-specific primer of gene CAS1	Cre12.g497300
592-F	CACCTAAGCCCGTGCGACTA	Target gene-specific primer of gene CAS1	Cre12.g497300
593-F	AATCAAACAGTGGTGCTACGCA	Target gene-specific primer of gene CAS1	Cre12.g497300
594-R	CATCGCCATAAATCCAAAGC	Target gene-specific primer of gene CAS1	Cre12.g497300
595-R	TAGTCGCACGGGCTTAGGTG	Target gene-specific primer of gene CAS1	Cre12.g497300
596-R	GTGAAGCCATGCCCAGGTAG	Target gene-specific primer of gene CAS1	Cre12.g497300
597-R	GTTGTCCGCCCATCTTCAGG	Target gene-specific primer of gene CAS1	Cre12.g497300
601-F	GGGTTTTCAGCAGCATTGGC	Target gene-specific primer of gene CMP2	Cre08.g359350
602-F	CACCGCTGACAAGAACTCGC	Target gene-specific primer of gene CMP2	Cre08.g359350
603-F	TGTGACGGGTCGTAAATGGT	Target gene-specific primer of gene CMP2	Cre08.g359350
604-F	CTCCAACTACCACAGCACTCTTC	Target gene-specific primer of gene CMP2	Cre08.g359350
605-F	CACCACCCATCTCCTCACCA	Target gene-specific primer of gene CMP2	Cre08.g359350
606-F	GCAATGCCTCAAGACAAGCC	Target gene-specific primer of gene CMP2	Cre08.g359350
607-F	CCTCCATTTCTCATTTGGTCAT	Target gene-specific primer of gene CMP2	Cre08.g359350
608-F	TCGTTTTCGTTGGTTTTGGT	Target gene-specific primer of gene CMP2	Cre08.g359350
609-F	ACTCTACCCTCACTCCCCTCAC	Target gene-specific primer of gene CMP2	Cre08.g359350
610-R	TGGCGATGAGCACCTTGTTG	Target gene-specific primer of gene CMP2	Cre08.g359350
611-R	CCAAGCACCCTAATACTCAAGCA	Target gene-specific primer of gene CMP2	Cre08.g359350
612-R	GTGCTGTGGTAGTTGGAGGCT	Target gene-specific primer of gene CMP2	Cre08.g359350
613-R	TGGTGAGGAGATGGGTGGTG	Target gene-specific primer of gene CMP2	Cre08.g359350
614-R	GGTGGTTCTTGGCTTGTCTTG	Target gene-specific primer of gene CMP2	Cre08.g359350
615-R	GGATGTCCTCCTGCGTGAAG	Target gene-specific primer of gene CMP2	Cre08.g359350
616-R	GAGGGGTGAGGCGAAGTGAC	Target gene-specific primer of gene CMP2	Cre08.g359350
617-R	CAAACCTACCAACCCCAGTCAC	Target gene-specific primer of gene CMP2	Cre08.g359350
618-R	CCTGAAAGTGCCCTAAAACCA	Target gene-specific primer of gene CMP2	Cre08.g359350
619-F	TACTGGATAGTCTGGGGTCAATG	Target gene-specific primer of gene MAS1	Cre03.g144807
620-F	CTGGAGGGGCAGGTGAACAT	Target gene-specific primer of gene MAS1	Cre03.g144807
621-F	CCGCTGGGACTACATCTTCA	Target gene-specific primer of gene MAS1	Cre03.g144807
622-F	ACGATGGCTTGTTCGACGCT	Target gene-specific primer of gene MAS1	Cre03.g144807
623-F	GACCTGTTTTGTAGTCGGTTTCTC	Target gene-specific primer of gene MAS1	Cre03.g144807
624-R	AGCCCGAGCATAAGGGAAAG	Target gene-specific primer of gene MAS1	Cre03.g144807
625-R	CCAGGTGGACCAACATACTTACA	Target gene-specific primer of gene MAS1	Cre03.g144807
626-R	GGGTCGTCCTTGATGGGGAT	Target gene-specific primer of gene MAS1	Cre03.g144807
627-R	GCGTCCTCCATGAGGTTGTG	Target gene-specific primer of gene MAS1	Cre03.g144807
628-R	CTGCTTCCATCGCTCCTGTC	Target gene-specific primer of gene MAS1	Cre03.g144807
629-F	AGCCCCTACATTACACGACAGC	Target gene-specific primer of gene PEPC2	Cre03.g171950
630-F	CGGCTGTTTTGAGGCGTGTA	Target gene-specific primer of gene PEPC2	Cre03.g171950
631-F	TCCAGCATCCCATGAGAAGG	Target gene-specific primer of gene PEPC2	Cre03.g171950
632-F	GGGTAGCAGATGGTGGAGCA	Target gene-specific primer of gene PEPC2	Cre03.g171950
633-F	CGACACGCTGAGGTTTGAGG	Target gene-specific primer of gene PEPC2	Cre03.g171950
634-F	CGGAGATGGACTTCAACGAGT	Target gene-specific primer of gene PEPC2	Cre03.g171950
635-F	CTATTGGATTTGTTCGGAGGTAA	Target gene-specific primer of gene PEPC2	Cre03.g171950
636-F	TTGACGCACGCACTACCCTG	Target gene-specific primer of gene PEPC2	Cre03.g171950
637-F	CCGCTGTTTCCTGGCTACTC	Target gene-specific primer of gene PEPC2	Cre03.g171950
638-F	GCCTTCAGTGAATGATAACTACGA	Target gene-specific primer of gene PEPC2	Cre03.g171950
639-F	CTCTGGCTTCGGTTCAGTTTG	Target gene-specific primer of gene PEPC2	Cre03.g171950
640-F	CGCTAACTCGCCCTCTTCCA	Target gene-specific primer of gene PEPC2	Cre03.g171950
641-F	TTCGTGGACCCCATCAACAT	Target gene-specific primer of gene PEPC2	Cre03.g171950
642-R	GGTCTTGTTCCGATTCTGCTGT	Target gene-specific primer of gene PEPC2	Cre03.g171950
643-R	CAAAACCCCTTCCTCCTCCC	Target gene-specific primer of gene PEPC2	Cre03.g171950
644-R	TGATAACCGTAGTTAAGCAAGTGG	Target gene-specific primer of gene PEPC2	Cre03.g171950
645-R	CAACCCACCCAGCAAAACAC	Target gene-specific primer of gene PEPC2	Cre03.g171950
646-R	ACCAGTAGCACGCCATCAGC	Target gene-specific primer of gene PEPC2	Cre03.g171950
647-R	TTTGCGAGGTGAAGGCGTAG	Target gene-specific primer of gene PEPC2	Cre03.g171950
648-R	GTGGGTTTTGTTTGCCGTCC	Target gene-specific primer of gene PEPC2	Cre03.g171950
649-R	CCTCCAGGTCATTCATCCACA	Target gene-specific primer of gene PEPC2	Cre03.g171950
650-R	GACTGGATGGCGATGTGGGT	Target gene-specific primer of gene PEPC2	Cre03.g171950
651-R	GATGGAGGCGTCCTTGTTGC	Target gene-specific primer of gene PEPC2	Cre03.g171950
652-R	TCTTCTCCTCGGGGTCGTTG	Target gene-specific primer of gene PEPC2	Cre03.g171950
653-R	CCAACTAACCAAACATTTTCAGC	Target gene-specific primer of gene PEPC2	Cre03.g171950
654-F	GGCACGAGACAATGGAGCAA	Target gene-specific primer of gene STA4	Cre12.g552200
655-F	CCCCAAGTTTGAGAACACCG	Target gene-specific primer of gene STA4	Cre12.g552200
656-F	TTGATCCCACTACTGTTACTTTGC	Target gene-specific primer of gene STA4	Cre12.g552200
657-F	ATCTTATACCCAACACCCCACG	Target gene-specific primer of gene STA4	Cre12.g552200
658-F	AGCAAGGCTGACACGAATGG	Target gene-specific primer of gene STA4	Cre12.g552200
659-F	TAGCGTTAGAGGGGTATGGAGTG	Target gene-specific primer of gene STA4	Cre12.g552200
660-F	TGGAGCCCGAACTCACAATC	Target gene-specific primer of gene STA4	Cre12.g552200
661-F	CTCCGTGGCTGCTGCCTAGT	Target gene-specific primer of gene STA4	Cre12.g552200
662-F	GGTGTTGGAAAGGCAGAGTGA	Target gene-specific primer of gene STA4	Cre12.g552200
663-R	TGCGACCCACCGTGATAGAG	Target gene-specific primer of gene STA4	Cre12.g552200
664-R	GGGGCACTCACTTGAACCAG	Target gene-specific primer of gene STA4	Cre12.g552200
665-R	GCAACGGAGAATGAAAGGAGAA	Target gene-specific primer of gene STA4	Cre12.g552200
666-R	CATTAACGAAGTGCGGACTGA	Target gene-specific primer of gene STA4	Cre12.g552200
667-R	ACCCCTTTACTGCCAACCAA	Target gene-specific primer of gene STA4	Cre12.g552200
668-R	CTCGTAGAAGTCCTTGAAGATGGT	Target gene-specific primer of gene STA4	Cre12.g552200
669-R	GGCGGATAAGAAGCAGGGAG	Target gene-specific primer of gene STA4	Cre12.g552200
670-R	CCCAGCCCTGTGAACCGATA	Target gene-specific primer of gene STA4	Cre12.g552200
671-R	TCATACGAAGCAGGAGCAGACT	Target gene-specific primer of gene STA4	Cre12.g552200
672-F	TCACCGTGTTTGTGGTAAGCG	Target gene-specific primer of gene ISA3	Cre03.g207713
673-F	GTGACGCCAGTGGAGGGTTT	Target gene-specific primer of gene ISA3	Cre03.g207713
674-F	GGAGTTACTTACCGATACCTACCATT	Target gene-specific primer of gene ISA3	Cre03.g207713
675-F	CGCCTAATGCTCCAATGCTA	Target gene-specific primer of gene ISA3	Cre03.g207713
676-F	CGTGGACAACAAGACCTACTACAT	Target gene-specific primer of gene ISA3	Cre03.g207713
677-F	CGACACCATACCAAACATAACCA	Target gene-specific primer of gene ISA3	Cre03.g207713
678-F	CAAGCCCTACCACTCCATCA	Target gene-specific primer of gene ISA3	Cre03.g207713
679-F	GGCGGCAACAACAACTGGTA	Target gene-specific primer of gene ISA3	Cre03.g207713
680-R	CGTTGGTGGGGTTGTATTGG	Target gene-specific primer of gene ISA3	Cre03.g207713
681-R	CGGTAAAATGGTAGGTATCGGTAAG	Target gene-specific primer of gene ISA3	Cre03.g207713
682-R	CTCAGGGAACGCAAAAGCAC	Target gene-specific primer of gene ISA3	Cre03.g207713
683-R	GCAAAGAAGTTGATGTGGCTGT	Target gene-specific primer of gene ISA3	Cre03.g207713
684-R	TGGTTTGCTCTATTTAGTCTGGTGT	Target gene-specific primer of gene ISA3	Cre03.g207713
685-R	GCGGTACTTGCCGTTCCACT	Target gene-specific primer of gene ISA3	Cre03.g207713
686-R	TCGCTTTAGTTTGGGCTGGT	Target gene-specific primer of gene ISA3	Cre03.g207713
687-R	TTCTGACGCTCGTCGCAGTG	Target gene-specific primer of gene ISA3	Cre03.g207713
688-F	TCGGTAGTGGCGAGTCCAAG	Target gene-specific primer of gene SKP1	Cre12.g501200
689-F	CCATTCGCCACCTGGACTAC	Target gene-specific primer of gene SKP1	Cre12.g501200
690-R	TGGAAAGCCACATCCTCGTC	Target gene-specific primer of gene SKP1	Cre12.g501200
691-R	AATGCACGATTACGCCCAAG	Target gene-specific primer of gene SKP1	Cre12.g501200
764-F	CACATCGGGACTACGCTTTC	Target gene-specific primer of gene MLDP1	Cre09.g405500
765-F	CCGAAGCCGTTTCCTACCTC	Target gene-specific primer of gene MLDP1	Cre09.g405500
766-F	ACGACGAAGGATGACAGCTATAC	Target gene-specific primer of gene MLDP1	Cre09.g405500
767-F	ACTTACTGTACCTGGCTACACCTTC	Target gene-specific primer of gene MLDP1	Cre09.g405500
768-R	CGCGGGAACATAGGTCTTGG	Target gene-specific primer of gene MLDP1	Cre09.g405500
769-R	AGTGGACTTGACCAGGTCGTAG	Target gene-specific primer of gene MLDP1	Cre09.g405500
770-R	ACGGTATAGCTGTCATCCTTCG	Target gene-specific primer of gene MLDP1	Cre09.g405500
771-R	AGCTTACCACGGCACGACAC	Target gene-specific primer of gene MLDP1	Cre09.g405500
846-F	GAAAGGCAAAGCAGAAAACAGG	Target gene-specific primer of gene TEF22	Cre12.g546500
847-F	ACTCGCTCGGTTGTCGCTTAC	Target gene-specific primer of gene TEF22	Cre12.g546500
848-F	CTCACCAACTGCGGCTATTC	Target gene-specific primer of gene TEF22	Cre12.g546500
849-F	CGTTTTATTGATTGGTAGTAATGCTT	Target gene-specific primer of gene TEF22	Cre12.g546500
850-F	CCGCCTTTTCCTTTCCATTA	Target gene-specific primer of gene TEF22	Cre12.g546500
851-R	GATGTCCTCAATCAGGTATGGC	Target gene-specific primer of gene TEF22	Cre12.g546500
852-R	CGTCACGCTGTAAGAGGTCG	Target gene-specific primer of gene TEF22	Cre12.g546500
853-R	GAAATGAGTGGTTGATCTCCCTATA	Target gene-specific primer of gene TEF22	Cre12.g546500
854-R	AAGCATTACTACCAATCAATAAAACG	Target gene-specific primer of gene TEF22	Cre12.g546500
855-R	GAGGGATAGGTAGAGTCACTGGGT	Target gene-specific primer of gene TEF22	Cre12.g546500
856-R	CCTTCTCCTTCGCAACCACAT	Target gene-specific primer of gene TEF22	Cre12.g546500
857-R	TGTTTTCCGTCATTTTAGCAGTG	Target gene-specific primer of gene TEF22	Cre12.g546500
858-F	CGGGAGAAAGTGGGATACGG	Target gene-specific primer of gene FRE2	Cre05.g241400
859-F	GGCTATTCCTAAATGCCTACTTCT	Target gene-specific primer of gene FRE2	Cre05.g241400
860-F	GACGACTTGGGACCTGTTGC	Target gene-specific primer of gene FRE2	Cre05.g241400
861-F	AAGCAACGGGTGGTTCTCAA	Target gene-specific primer of gene FRE2	Cre05.g241400
862-F	TCCCTGGCTTGCCTATGTTA	Target gene-specific primer of gene FRE2	Cre05.g241400
863-F	CCCAAATCCCCAATCCCATA	Target gene-specific primer of gene FRE2	Cre05.g241400
864-F	AAGATGCGAAACGAAGAATGC	Target gene-specific primer of gene FRE2	Cre05.g241400
865-F	GCAATCCAGCAGTTCTAGTTCC	Target gene-specific primer of gene FRE2	Cre05.g241400
866-F	CCGGTCGTTACCCAACTCAG	Target gene-specific primer of gene FRE2	Cre05.g241400
867-R	CGATGTAGAAGTAGGCATTTAGGA	Target gene-specific primer of gene FRE2	Cre05.g241400
868-R	ACAGGTCCCAAGTCGTCAGG	Target gene-specific primer of gene FRE2	Cre05.g241400
869-R	AAGACAGGACAGTGCGTGGAT	Target gene-specific primer of gene FRE2	Cre05.g241400
870-R	GCCAGGGAGATAAGAGGAGGG	Target gene-specific primer of gene FRE2	Cre05.g241400
871-R	GGAAAGTGATGAAAGGGATGATGT	Target gene-specific primer of gene FRE2	Cre05.g241400
872-R	TTCTTCGTTTCGCATCTTGG	Target gene-specific primer of gene FRE2	Cre05.g241400
873-R	GGAACTAGAACTGCTGGATTGC	Target gene-specific primer of gene FRE2	Cre05.g241400
874-R	GCCGTCTCCTTTGTGCTTCT	Target gene-specific primer of gene FRE2	Cre05.g241400
875-R	CGTCACCTTGAGTCCAACAGC	Target gene-specific primer of gene FRE2	Cre05.g241400
876-F	TCAAACAAACAGAGTGCCAAATG	Target gene-specific primer of gene FPN1	Cre16.g687000
877-F	TCTGTAAGCCTGCCAGTCCTC	Target gene-specific primer of gene FPN1	Cre16.g687000
878-F	TGCCCTCCTTGATAGATTGGA	Target gene-specific primer of gene FPN1	Cre16.g687000
879-F	GCCTATCCTCTTTTGCTCACC	Target gene-specific primer of gene FPN1	Cre16.g687000
880-F	AAGCGACGAGTTTTGGAATGG	Target gene-specific primer of gene FPN1	Cre16.g687000
881-F	TTGACCGCAACATCACTAAATCG	Target gene-specific primer of gene FPN1	Cre16.g687000
882-R	GGTTCGGGAAGGAAGGCACT	Target gene-specific primer of gene FPN1	Cre16.g687000
883-R	TTCAACGCCAACTCAACCCA	Target gene-specific primer of gene FPN1	Cre16.g687000
884-R	GGTGAGCAAAAGAGGATAGGC	Target gene-specific primer of gene FPN1	Cre16.g687000
885-R	CATTCCAAAACTCGTCGCTTC	Target gene-specific primer of gene FPN1	Cre16.g687000
886-R	ACAGCCACCCTCACAAAATG	Target gene-specific primer of gene FPN1	Cre16.g687000
887-R	TGCATTTGTGGAAAGAGCGTA	Target gene-specific primer of gene FPN1	Cre16.g687000
901-F	TAGCCCAGTAACAACCGTATCC	Target gene-specific primer of gene TRP5	Cre09.g398400
902-F	GATACTGGTTTGGGTGGTGTTT	Target gene-specific primer of gene TRP5	Cre09.g398400
903-F	CAAAGCAATACCCTTACATAGCAG	Target gene-specific primer of gene TRP5	Cre09.g398400
904-F	GCTCGCTATTATTCACTTTGGAC	Target gene-specific primer of gene TRP5	Cre09.g398400
905-F	GCCGATTTAGACCGCACCAG	Target gene-specific primer of gene TRP5	Cre09.g398400
906-F	GCCATCCATCCAGTTACCACA	Target gene-specific primer of gene TRP5	Cre09.g398400
907-F	TGGAAAACCAAGGACTACAAGAA	Target gene-specific primer of gene TRP5	Cre09.g398400
908-F	CCTGCTGTGCCCGTTACTTA	Target gene-specific primer of gene TRP5	Cre09.g398400
909-F	CTGACGACTTCCGTTTCCAA	Target gene-specific primer of gene TRP5	Cre09.g398400
910-F	GCCTCATCACCTCTGACCCT	Target gene-specific primer of gene TRP5	Cre09.g398400
911-F	AGTGCCGAATAACCCAGTAAGC	Target gene-specific primer of gene TRP5	Cre09.g398400
912-R	CCAAACACCACCCAAACCAG	Target gene-specific primer of gene TRP5	Cre09.g398400
913-R	GGAAATCAAGGGTTTGGTCAGT	Target gene-specific primer of gene TRP5	Cre09.g398400
914-R	AGGGTGTTGGTCCAGTAGCG	Target gene-specific primer of gene TRP5	Cre09.g398400
915-R	CAAACCGCTAAACGCTGTGA	Target gene-specific primer of gene TRP5	Cre09.g398400
916-R	TGTGGTAACTGGATGGATGGC	Target gene-specific primer of gene TRP5	Cre09.g398400
917-R	CGAAGTTCTTGTAGTCCTTGGTTT	Target gene-specific primer of gene TRP5	Cre09.g398400
918-R	CGTAGACCACAGCCAATAGCAT	Target gene-specific primer of gene TRP5	Cre09.g398400
919-R	CCAGCGGTAGTTGACCTGTTAC	Target gene-specific primer of gene TRP5	Cre09.g398400
920-R	GGGTCAGAGGTGATGAGGCT	Target gene-specific primer of gene TRP5	Cre09.g398400
921-R	CCTCGTTCTGACGGATTTTGT	Target gene-specific primer of gene TRP5	Cre09.g398400
922-R	CACAGATGTAAAGAAAGTAACGCTCA	Target gene-specific primer of gene TRP5	Cre09.g398400
923-F	TGCGACTAGGGATTGGGAGG	Target gene-specific primer of gene MAPK5	Cre13.g607300
924-F	TACGGAGTTGTATGGAAAGCAAT	Target gene-specific primer of gene MAPK5	Cre13.g607300
925-F	TGGTAGCAGTAAAGTGGGACGA	Target gene-specific primer of gene MAPK5	Cre13.g607300
926-F	CCATTCGCACCTCTGAGCAC	Target gene-specific primer of gene MAPK5	Cre13.g607300
927-F	TGTTGCGTTGCTTGCTCCTC	Target gene-specific primer of gene MAPK5	Cre13.g607300
928-R	GTTTTGAAAGGCGTCGAAAAT	Target gene-specific primer of gene MAPK5	Cre13.g607300
929-R	GCTGTTGGGTGAGAAGGGAG	Target gene-specific primer of gene MAPK5	Cre13.g607300
930-R	CGCCCACAGAACTCCACAAT	Target gene-specific primer of gene MAPK5	Cre13.g607300
931-R	GAGGAGCAAGCAACGCAACA	Target gene-specific primer of gene MAPK5	Cre13.g607300
932-R	CGATATGTTCGTTAAACCGTAGTT	Target gene-specific primer of gene MAPK5	Cre13.g607300
933-F	GGAACTCCAGGGTCTGCTTG	Target gene-specific primer of gene POC2	Cre10.g436000
934-F	AACACCCTCAGTTCTACATCTCGG	Target gene-specific primer of gene POC2	Cre10.g436000
935-F	ATGAAACAAGAGTACCAAGCAACA	Target gene-specific primer of gene POC2	Cre10.g436000
936-F	TGACAACCTTGACCTCAGACATT	Target gene-specific primer of gene POC2	Cre10.g436000
937-F	CTGTCAGCGGTTTCCCTTCC	Target gene-specific primer of gene POC2	Cre10.g436000
938-F	GCATTTATCTCCTACTACGCTTCC	Target gene-specific primer of gene POC2	Cre10.g436000
939-F	CCGTCCTTCACAGACCCAGAG	Target gene-specific primer of gene POC2	Cre10.g436000
940-F	ACCTGCTTTCAAGTTGCTGC	Target gene-specific primer of gene POC2	Cre10.g436000
941-F	ATTCCAATCCCAAAGAAACCC	Target gene-specific primer of gene POC2	Cre10.g436000
942-F	CACAAGTATCCCAGTAGACGCC	Target gene-specific primer of gene POC2	Cre10.g436000
943-F	CTTCTTGGAGTAGTCCTGTTCTGTG	Target gene-specific primer of gene POC2	Cre10.g436000
949-R	CCGAGATGTAGAACTGAGGGTG	Target gene-specific primer of gene POC2	Cre10.g436000
950-R	ATGTTCTCCGCCATCACCTT	Target gene-specific primer of gene POC2	Cre10.g436000
951-R	CCGCAAGTAAGTCAAGATAAGTAGAA	Target gene-specific primer of gene POC2	Cre10.g436000
952-R	GCGGTTGAGAATGGGTTGGT	Target gene-specific primer of gene POC2	Cre10.g436000
953-R	AGGACAACTGGACGGGAAGG	Target gene-specific primer of gene POC2	Cre10.g436000
954-R	GCGTCCTTGTCAAACCACTG	Target gene-specific primer of gene POC2	Cre10.g436000
955-R	TGGGTTTCTTTGGGATTGGA	Target gene-specific primer of gene POC2	Cre10.g436000
956-R	GGCGTCTACTGGGATACTTGTG	Target gene-specific primer of gene POC2	Cre10.g436000
957-R	GGACTACTCCAAGAAGCACGATG	Target gene-specific primer of gene POC2	Cre10.g436000
958-R	CGACCAGCAATCTGTGAAGC	Target gene-specific primer of gene POC2	Cre10.g436000
959-R	CCTGGATTGGTTCAGCGTTA	Target gene-specific primer of gene POC2	Cre10.g436000
1009-F	CAAGGGCAAAGTGGGCTGAG	Target gene-specific primer of gene MOT6	Cre03.g197500
1010-F	CGTTGTGGAGGTTCCTGCTG	Target gene-specific primer of gene MOT6	Cre03.g197500
1011-F	CCCGCTATACCTGTTCACTACTATC	Target gene-specific primer of gene MOT6	Cre03.g197500
1012-F	TGACTGACTTGCCGACGAGA	Target gene-specific primer of gene MOT6	Cre03.g197500
1013-R	GCAATACTTAAATAGATAAGGCGAGT	Target gene-specific primer of gene MOT6	Cre03.g197500
1014-R	GGAACTTCTTGCCAATGCTGAT	Target gene-specific primer of gene MOT6	Cre03.g197500
1015-R	GGTATCTCGTCGGCAAGTCA	Target gene-specific primer of gene MOT6	Cre03.g197500
1016-R	GGTTGGCGTAGTCCCGTAGT	Target gene-specific primer of gene MOT6	Cre03.g197500
1154-F	ACTCAGTAACGGAGGTGAAGAAGC	Target gene-specific primer of gene VPS60	Cre13.g577950
1155-F	CAGCCATTTATACCAAGTTGATAGG	Target gene-specific primer of gene VPS60	Cre13.g577950
1156-F	GTTCAACCTGGAGCAGACGC	Target gene-specific primer of gene VPS60	Cre13.g577950
1157-F	AGTGCGAGTCTGGGGCTGTA	Target gene-specific primer of gene VPS60	Cre13.g577950
1158-F	TACTCTGGTGTCTCCGTTGTGG	Target gene-specific primer of gene VPS60	Cre13.g577950
1159-R	CAGCTCCTATCAACTTGGTATAAATG	Target gene-specific primer of gene VPS60	Cre13.g577950
1160-R	ACGGTATGGCCCTGTGAACC	Target gene-specific primer of gene VPS60	Cre13.g577950
1161-R	CCCCGCTGTCAGGCATAGTC	Target gene-specific primer of gene VPS60	Cre13.g577950
1162-R	CCACAACGGAGACACCAGAGT	Target gene-specific primer of gene VPS60	Cre13.g577950
1163-R	GGCTCTTTCGGCACAGTTGAT	Target gene-specific primer of gene VPS60	Cre13.g577950
1186-F	CATCTCAATGTTCTTGTCGGTCT	Target gene-specific primer of gene PCYA1	Cre13.g587100
1187-F	CATCCCCTCAACACCTTCATC	Target gene-specific primer of gene PCYA1	Cre13.g587100
1188-F	GCCTCGTGTTGCCTATTCCG	Target gene-specific primer of gene PCYA1	Cre13.g587100
1189-F	TCTTGGCATGTGAACTTGGTTT	Target gene-specific primer of gene PCYA1	Cre13.g587100
1190-F	ACACGACCACAACAACACCC	Target gene-specific primer of gene PCYA1	Cre13.g587100
1191-F	GCCAGAAGCGGTGAGGATGT	Target gene-specific primer of gene PCYA1	Cre13.g587100
1192-R	GGATGAAGGTGTTGAGGGGAT	Target gene-specific primer of gene PCYA1	Cre13.g587100
1193-R	GCCTCAATGCGTGGTCTTCT	Target gene-specific primer of gene PCYA1	Cre13.g587100
1194-R	GGTATGTCGGCGTAGGAGAATC	Target gene-specific primer of gene PCYA1	Cre13.g587100
1195-R	CGGGTGTTGTTGTGGTCGTG	Target gene-specific primer of gene PCYA1	Cre13.g587100
1196-R	CGTGCCGTGTTTGTGGTGTAG	Target gene-specific primer of gene PCYA1	Cre13.g587100
1197-R	TTGCTGATGAGGTCCTTTTCC	Target gene-specific primer of gene PCYA1	Cre13.g587100
1198-F	TGAGGTTGAGCACTGACCAAAAG	Target gene-specific primer of gene RABB1	Cre09.g390763
1199-F	ACATTGACGGGAAACAGATTAAG	Target gene-specific primer of gene RABB1	Cre09.g390763
1200-F	CAGTACCAAACCCCGTCATAGT	Target gene-specific primer of gene RABB1	Cre09.g390763
1201-R	GCTTAATCTGTTTCCCGTCAATG	Target gene-specific primer of gene RABB1	Cre09.g390763
1202-R	GGACTATGACGGGGTTTGGT	Target gene-specific primer of gene RABB1	Cre09.g390763
1203-R	GCACTCCCACTTTCACTGTTTG	Target gene-specific primer of gene RABB1	Cre09.g390763
1204-F	GGGAGTATCAGGGCAGGGTA	Target gene-specific primer of gene RJL1	Cre02.g144350
1205-F	GCATGTCACAACGAAGAAAGAA	Target gene-specific primer of gene RJL1	Cre02.g144350
1206-F	ATAGAGGTGCCCTAATCTTATCGG	Target gene-specific primer of gene RJL1	Cre02.g144350
1207-R	CGCTTAATGAGGCATGATTTCC	Target gene-specific primer of gene RJL1	Cre02.g144350
1208-R	CTCGGCCTCCGATAAGATTAG	Target gene-specific primer of gene RJL1	Cre02.g144350
1209-R	CACAGAGGGGCGTTTGGAT	Target gene-specific primer of gene RJL1	Cre02.g144350
